# Supplementary material for: Dissecting the null model for biological invasions: A meta-analysis of the propagule pressure effect
Source: PLoS Biol. 2018 Apr 23;16(4):e2005987. doi: 10.1371/journal.pbio.2005987 (PMC5933808; doi:10.1371/journal.pbio.2005987)
Supplement: S1 Data — (CSV) [file pbio.2005987.s004.csv]

Bibliography.ID	Authors	Year	DOI	Dataset.Grouping	Method	Scale	Taxon	Taxon.Desc	No. of species	Multispecies	Proxy	Individuals	Metric	Multivariate	Form	PP.Range	Class	N.size	Estimate	Error	R.Calc	Notes
1	Ahlroth et al	2003	10.1007/s00442-003-1344-y	NA	Experimental	State	Invertebrate	Waterstrider: Aquarius naja; Finland	1	No	No	Individuals	Prop.size	Univariate	linear	10	Chi-sq	45	NA	NA	0.341	Logistic regression model (Wald Chi-Square = 5.22); re-calculated from raw data for effect size analysis
3	Berggren	2001	10.1890/0012-9658(2001)082[0274:csirsb]2.0.co;2	NA	Experimental	State	Invertebrate	Roesel's bush-cricket: Metrioptera roeseli; 70 habitat islands, previously uninhabited by the species, in farmland fields in Uppsala south eastern Sweden	1	No	No	Individuals	Prop.size	Univariate	linear	10	Logistic	70	3	0.756	0.474	3-years after introduction; re-calculated from raw data
19	Ebenhard	1989	10.2307/2845091	NA	Experimental	State	Vertebrate	Bank vole: Clethrionomys glareolus; Bank Voles from Northern were introduced to twenty islands each in the Stockholm Archipelago	1	No	No	Individuals	Prop.size	Univariate	linear	10	Logistic	20	2.081	1.316	0.354	re-calculated from raw data
19	Ebenhard	1989	10.2307/2845091	NA	Experimental	State	Vertebrate	Bank vole: Clethrionomys glareolus; Bank Voles from Northern and Southern Sweden were introduced to twenty islands each in the Stockholm Archipelago	1	No	No	Individuals	Prop.size	Univariate	linear	10	Logistic	20	1.945	1.438	0.302	re-calculated from raw data
24	Gertzen et al	2011	10.1890/es10-00170.1	NA	Experimental	Local	Invertebrate	Spiny water flea: Bythotrephes longimanus; mesocosm experiment	1	No	No	Individuals	Prop.size	Univariate	linear	10	Logistic	19	3.206	1.346	0.546	re-calculated from raw data
27	Grevstad	1999	10.1023/a:1010037912369	NA	Experimental	State	Invertebrate	Chrysomelid beetles: Galerucella pusilla; New York State	1	No	No	Individuals	Prop.size	Multivariate	linear	100	Chi-sq	36	NA	NA	0.63	Logistic regression Likelihood-ratio; Chi-Square = 14.3
27	Grevstad	1999	10.1023/a:1010037912369	NA	Experimental	State	Invertebrate	Chrysomelid beetles: Galerucella calmariensis; New York State	1	No	No	Individuals	Prop.size	Multivariate	linear	100	Chi-sq	36	NA	NA	0.888	Logistic regression Likelihood-ratio; Chi-Square = 28.4
37	Memmott et al	1998	10.1080/09583159830478	NA	Experimental	Local	Invertebrate	Gorse thrips: Sericothrips staphylinus; New Zealand	1	No	No	Individuals	Prop.size	Univariate	linear	100	Logistic	34	1.809	1.291	0.24	re-calculated from raw data
36	Memmott et al	2005	10.1111/j.1365-2656.2004.00896.x.	NA	Experimental	Local	Invertebrate	Psyllid weed: Arytainilla spartiophila; New Zealand	1	No	No	Individuals	Prop.size	Univariate	linear	100	Chi-sq	55	NA	NA	0.946	Logistic regression GoF; Chi-Square = 49.2
4	Bertolino	2009	10.1111/j.1472-4642.2009.00574.x	NA	Observ	Global	Vertebrate	Squirrels (Family Sciuridae, Genus Calliosciurus); Global	2	Yes	No	Individuals	Prop.size	Univariate	linear	10	Chi-sq	13	NA	NA	0.903	Binary logistic regression; Chi-square = 10.59
4	Bertolino	2009	10.1111/j.1472-4642.2009.00574.x	NA	Observ	Global	Vertebrate	Squirrels (Family Sciuridae, Genus Sciurus); Global	4	Yes	No	Individuals	Prop.size	Univariate	linear	10	Chi-sq	55	NA	NA	0.697	Binary logistic regression; Chi-square = 26.74
4	Bertolino	2009	10.1111/j.1472-4642.2009.00574.x	NA	Observ	Global	Vertebrate	Squirrels (family Sciuridae); Global	14	Yes	No	Individuals	Prop.size	Multivariate	linear	1000	Logistic	76	0.22	0.06	0.421	Binary logistic regression
5	Blackburn et al	2011	10.1007/s10531-011-0081-5	New Zealand birds	Observ	Country	Vertebrate	Birds; New Zealand	15	Yes	No	Individuals	Prop.press	Univariate	log	100	Logistic	84	2.749	0.762	0.394	GLMM with a binary response
12	Cassey et al	2004	10.1098/rsbl.2004.0199	Global birds	Observ	Global	Vertebrate	Birds; Global	646	Yes	No	Individuals	Prop.press	Univariate	log	1000	Logistic	646	0.35	0.08	0.172	GLMM with a binary response
12	Cassey et al	2004	10.1098/rsbl.2004.0199	New Zealand birds	Observ	Country	Vertebrate	Birds; New Zealand	133	Yes	No	Individuals	Prop.press	Univariate	log	1000	Logistic	133	1.73	0.31	0.484	GLMM with a binary response
12	Cassey et al	2004	10.1098/rsbl.2004.0199	Australian birds	Observ	Continental	Vertebrate	Birds; Australia	81	Yes	No	Individuals	Prop.press	Univariate	log	100	Logistic	81	1.18	0.37	0.354	GLMM with a binary response
12	Cassey et al	2004	10.1098/rsbl.2004.0199	NA	Observ	Country	Vertebrate	Birds; Canada	25	Yes	No	Individuals	Prop.press	Univariate	log	1000	Logistic	25	3.45	1.43	0.483	GLMM with a binary response
12	Cassey et al	2004	10.1098/rsbl.2004.0199	NA	Observ	Country	Vertebrate	Birds; United States	205	Yes	No	Individuals	Prop.press	Univariate	log	1000	Logistic	205	0.34	0.15	0.158	GLMM with a binary response
12	Cassey et al	2004	10.1098/rsbl.2004.0199	NA	Observ	State	Vertebrate	Birds; Hawaii	88	Yes	No	Individuals	Prop.press	Univariate	log	1000	Logistic	88	0.55	0.33	0.178	GLMM with a binary response
12	Cassey et al	2004	10.1098/rsbl.2004.0199	NA	Observ	Continental	Vertebrate	Birds; Oriental	9	Yes	No	Individuals	Prop.press	Univariate	log	10	Logistic	9	4.42	3.09	0.477	GLMM with a binary response
12	Cassey et al	2004	10.1098/rsbl.2004.0199	NA	Observ	Continental	Vertebrate	Birds; Oceania	26	Yes	No	Individuals	Prop.press	Univariate	log	100	Logistic	26	1.26	1.05	0.235	GLMM with a binary response
12	Cassey et al	2004	10.1098/rsbl.2004.0199	NA	Observ	Continental	Vertebrate	Birds; Africa	13	Yes	No	Individuals	Prop.press	Univariate	log	100	Logistic	13	0.75	0.71	0.293	GLMM with a binary response
12	Cassey et al	2004	10.1098/rsbl.2004.0199	NA	Observ	Continental	Vertebrate	Birds; South America	6	Yes	No	Individuals	Prop.press	Univariate	log	10	Logistic	6	1.76	2.41	0.298	GLMM with a binary response
12	Cassey et al	2004	10.1098/rsbl.2004.0199	NA	Observ	Country	Vertebrate	Birds; West Indies	8	Yes	No	Individuals	Prop.press	Univariate	log	100	Logistic	8	0.43	0.91	0.167	GLMM with a binary response
12	Cassey et al	2004	10.1098/rsbl.2004.0199	NA	Observ	Continental	Vertebrate	Birds; Europe	22	Yes	No	Individuals	Prop.press	Univariate	log	1000	Logistic	22	-0.22	0.47	-0.1	GLMM with a binary response
12	Cassey et al	2004	10.1098/rsbl.2004.0199	NA	Observ	Country	Vertebrate	Birds; British Isles	18	Yes	No	Individuals	Prop.press	Univariate	log	1000	Logistic	18	0.28	0.75	0.088	GLMM with a binary response
13	Colautti	2005	10.1139/f05-002	NA	Observ	Country	Vertebrate	Salmonid species; Nevada USA	13	Yes	No	Events	Prop.num	Univariate	linear	NA	Logistic	16	0.759	0.377	0.503	P-values for Student's t-test only given; logistic regression estimates re-calculated from data in Figure 2
13	Colautti	2005	10.1139/f05-002	NA	Observ	Country	Vertebrate	Salmonid species; Nevada USA	13	Yes	No	Individuals	Prop.press	Univariate	log	1000	Logistic	16	5.439	2.772	0.491	P-values for Student's t-test only given; logistic regression estimates re-calculated from data in Figure 2
17	Duncan	1997	10.1086/286029	New Zealand birds	Observ	Country	Vertebrate	Passeriform Birds; New Zealand	42	Yes	No	Events	Prop.num	Univariate	log	NA	F-test	97	NA	NA	0.579	Introduced more often; ANOVA with district and outcome as independent variables; F = 47.8
17	Duncan	1997	10.1086/286029	New Zealand birds	Observ	Country	Vertebrate	Passeriform Birds; New Zealand	42	Yes	No	Individuals	Prop.press	Univariate	log	100	F-test	92	NA	NA	0.59	Introduced in greater numbers; ANOVA with district and outcome as independent variables; F = 48.1
18	Duncan et al	2001	10.1046/j.1365-2656.2001.00517.x	Australian birds	Observ	Continental	Vertebrate	Birds; Australia	52	Yes	No	Events	Prop.num	Univariate	log	NA	t-test	14	NA	NA	0.897	Independent contrasts analysis on log10(number of introduction events); t-stat = 7.02
18	Duncan et al	2001	10.1046/j.1365-2656.2001.00517.x	Australian birds	Observ	Continental	Vertebrate	Birds; Australia	52	Yes	No	Events	Prop.num	Univariate	log	NA	t-test	15	NA	NA	0.875	Independent contrasts analysis on log10(number of introduction sites); t-stat = 6.53
18	Duncan et al	2001	10.1046/j.1365-2656.2001.00517.x	Australian birds	Observ	Continental	Vertebrate	Birds; Australia	52	Yes	No	Individuals	Prop.press	Univariate	binned	10	t-test	10	NA	NA	0.966	Independent contrasts analysis on Number of individuals introduced; t-stat = 10.57
22	Forsyth and Duncan	2001	10.1086/320626	NA	Observ	Country	Vertebrate	Ungulates; New Zealand (North, South and Stewart Islands)	14	Yes	No	Events	Prop.num	Univariate	log	NA	Chi-sq	14	NA	NA	0.582	Kruskal-Wallis chi-square test on Minimum no. of introduction events; Chi-square = 4.74
22	Forsyth and Duncan	2001	10.1086/320626	NA	Observ	Country	Vertebrate	Ungulates; New Zealand (North, South and Stewart Islands)	14	Yes	No	Individuals	Prop.press	Univariate	log	100	Chi-sq	14	NA	NA	0.844	Change in Deviance reported for binary logistic regression on Minimum no. of individuals introduced; delta deviance = 9.98
22	Forsyth and Duncan	2001	10.1086/320626	NA	Observ	Country	Vertebrate	Ungulates; New Zealand (North, South and Stewart Islands)	13	Yes	No	Individuals	Prop.size	Univariate	linear	10	Chi-sq	26	NA	NA	0.679	Change in Deviance reported for binary logistic regression on Number of individuals introduced; Chi-square deviance = 12.00
22	Forsyth and Duncan	2001	10.1086/320626	New Zealand birds	Observ	Country	Vertebrate	Ungulates and Birds; New Zealand (North, South and Stewart Islands)	93	Yes	No	Events	Prop.num	Univariate	log	NA	Chi-sq	93	NA	NA	0.603	Change in Deviance reported for binary logistic regression on Log10(number of introduction events); Chi-square deviance = 33.8
22	Forsyth and Duncan	2001	10.1086/320626	New Zealand birds	Observ	Country	Vertebrate	Ungulates and Birds; New Zealand (North, South and Stewart Islands)	90	Yes	No	Individuals	Prop.press	Univariate	log	100	Chi-sq	90	NA	NA	0.577	Change in Deviance reported for binary logistic regression on Log10(number of individuals introduced); Chi-square deviance = 30.00
23	Garcia-Diaz et al	2015	10.1111/gcb.12790	NA	Observ	Global	Vertebrate	Nearctic turtles; Global	1	Yes	No	Events	Prop.num	Multivariate	log	NA	Logistic	56	2.12	1.69	0.168	GLMM with a binary response
25	Gonzalez-Suarez et al	2015	10.1086/681105	Global mammals	Observ	Global	Vertebrate	Mammals; Global	72	Yes	No	Individuals	Prop.press	Multivariate	log	1000	Logistic	441	0.8	0.18	0.212	GLMM with a binary response
26	Green	1997	10.2307/5961	New Zealand birds	Observ	Country	Vertebrate	Birds; New Zealand	47	Yes	No	Individuals	Prop.press	Univariate	binned	100	Chi-sq	47	NA	NA	0.696	Binary logistic regression on Number of individuals introduced; chi-square reported = 22.8
28	Hopper and Roush	1993	10.1111/j.1365-2311.1993.tb01108.x	NA	Observ	Global	Invertebrate	Parasitoids: chalcidoids	38	Yes	No	Events	Prop.num	Univariate	binned	NA	Chi-sq	28	NA	NA	0.598	number of releases; Likelihood ratio statistic (G-squared) compared to a chi-squared distribution; G = 10
28	Hopper and Roush	1993	10.1111/j.1365-2311.1993.tb01108.x	NA	Observ	Global	Invertebrate	Parasitoids: ichneumonoids	132	Yes	No	Events	Prop.num	Univariate	binned	NA	Chi-sq	118	NA	NA	0.101	number of releases; Likelihood ratio statistic (G-squared) compared to a chi-squared distribution; G = 1.2
28	Hopper and Roush	1993	10.1111/j.1365-2311.1993.tb01108.x	NA	Observ	Global	Invertebrate	Parasitoids: tachinids	63	Yes	No	Events	Prop.num	Univariate	binned	NA	Chi-sq	52	NA	NA	0.139	number of releases; Likelihood ratio statistic (G-squared) compared to a chi-squared distribution; G = 1.0
28	Hopper and Roush	1993	10.1111/j.1365-2311.1993.tb01108.x	NA	Observ	Global	Invertebrate	Parasitoids: ichneumonoids	132	Yes	No	Individuals	Prop.press	Univariate	binned	1000	Chi-sq	132	NA	NA	0.315	total number released; Likelihood ratio statistic (G-squared) compared to a chi-squared distribution; G = 13.1
28	Hopper and Roush	1993	10.1111/j.1365-2311.1993.tb01108.x	NA	Observ	Global	Invertebrate	Parasitoids: chalcidoids	38	Yes	No	Individuals	Prop.size	Univariate	binned	1000	Chi-sq	28	NA	NA	0.496	number per release; Likelihood ratio statistic (G-squared) compared to a chi-squared distribution; G = 6.9
28	Hopper and Roush	1993	10.1111/j.1365-2311.1993.tb01108.x	NA	Observ	Global	Invertebrate	Parasitoids: ichneumonoids	132	Yes	No	Individuals	Prop.size	Univariate	binned	1000	Chi-sq	118	NA	NA	0.355	number per release; Likelihood ratio statistic (G-squared) compared to a chi-squared distribution; G = 14.9
28	Hopper and Roush	1993	10.1111/j.1365-2311.1993.tb01108.x	NA	Observ	Global	Invertebrate	Parasitoids: tachinids	63	Yes	No	Individuals	Prop.size	Univariate	binned	1000	Chi-sq	52	NA	NA	0.468	number per release; Likelihood ratio statistic (G-squared) compared to a chi-squared distribution; G = 11.4
28	Hopper and Roush	1993	10.1111/j.1365-2311.1993.tb01108.x	NA	Observ	Global	Invertebrate	Parasitoids: chalcidoids	38	Yes	No	Individuals	Prop.press	Univariate	binned	1000	Chi-sq	38	NA	NA	0.675	total number released; Likelihood ratio statistic (G-squared) compared to a chi-squared distribution; G = 17.3
28	Hopper and Roush	1993	10.1111/j.1365-2311.1993.tb01108.x	NA	Observ	Global	Invertebrate	Parasitoids: tachinids	63	Yes	No	Individuals	Prop.press	Univariate	binned	1000	Chi-sq	63	NA	NA	0.42	total number released; Likelihood ratio statistic (G-squared) compared to a chi-squared distribution; G = 11.1
33	Mahoney et al	2015	10.1111/ddi.12240	NA	Observ	Global	Vertebrate	Reptiles; Global	293	Yes	No	Events	Prop.num	Multivariate	log	NA	Logistic	653	2.346	0.539	0.17	GLMM with binary response on log10(number of introductions); 1.266-3.380 (Bayesian HPD limits)
33	Mahoney et al	2015	10.1111/ddi.12240	NA	Observ	Global	Vertebrate	Reptiles; Global	295	Yes	No	Events	Prop.num	Multivariate	log	NA	Logistic	736	1.013	0.202296	0.185	GLMM with binary response on log10(number of introductions); 0.642-1.435 (Bayesian HPD limits)
34	Marchetti et al	2004	10.1111/j.1365-2427.2004.01202.x	NA	Observ	State	Vertebrate	Fish; California	87	Yes	No	Individuals	Prop.press	Multivariate	binned	1000	Logistic	119	-0.82	0.44	-0.171	Binary logistic regression; log10(number of fish) binned and categories 1&2 versus 3&4
41	Moulton et al	2012	10.1007/s10531-011-0173-2	Australian birds	Observ	State	Vertebrate	Birds; Australia	14	Yes	No	Individuals	Prop.press	Univariate	linear	100	Chi-sq	22	NA	NA	-0.071	Case 2 (number of individuals) [sign is negative]; Kruskal-Wallis test, Chi-square = 0.11
42	Newsome and Noble	1986	NA	Australian birds	Observ	Continental	Vertebrate	Birds; Australia	65	Yes	No	Individuals	Prop.press	Univariate	binned	100	Logistic	46	6.551	2.041	0.473	Paper reports Chi-square test on Binned number of propagules for alien birds (Chi-square = 22.22, df = 2,2); estimate re-calculated from data in Table 2 excluding unknowns
48	Sol and Lefebvre	2000	10.1034/j.1600-0706.2000.900317.x	New Zealand birds	Observ	Country	Vertebrate	Birds; New Zealand	39	Yes	No	Individuals	Prop.press	Multivariate	binned	100	Chi-sq	36	NA	NA	0.99	Chi-square reported for binary GLM on Binned introduction effort for alien birds; chi square = 35.3
47	Sol et al	2008	10.1086/588304	Global mammals	Observ	Global	Vertebrate	Mammals; Global	66	Yes	No	Individuals	Prop.size	Multivariate	linear	100	Logistic	443	0.972	0.257	0.18	GLMM with a binary response
49	Strubbe and Matthysen	2009	10.1111/j.1365-2699.2009.02177.x	Parakeets	Observ	Continental	Vertebrate	Ring-necked parakeet, Psittacula krameri; Europe	1	No	No	Individuals	Prop.size	Multivariate	linear	100	Logistic	36	5.52	5.75	0.16	Multivariate logistic regression on Introduction effort for ring-necked parakeets
52	Tingley et al	2011	10.1086/658342	NA	Observ	Global	Vertebrate	Amphibians; Global	683	Yes	No	Events	Prop.num	Multivariate	log	NA	Logistic	521	0.47	0.2	0.103	GLMM with a binary response on Introduction frequency (minimum number of introduction attempts)
53	Vall-llosera and Sol	2009	10.1111/j.1365-2664.2009.01674.x	Global birds	Observ	Global	Vertebrate	Birds; Global	202	Yes	No	Individuals	Prop.press	Multivariate	log	1000	Logistic	832	23.659	3.432	0.239	GLMM with binary response on log-transformed propagule size (minimum number of individuals released)
54	Veltman et al	1996	10.1086/285865	New Zealand birds	Observ	Country	Vertebrate	Birds; New Zealand	79	Yes	No	Events	Prop.num	Multivariate	linear	NA	Chi-sq	79	NA	NA	0.733	Chi-square reported for multivariate logistic regression on Minimum number of releases; chi-square = 42.4
54	Veltman et al	1996	10.1086/285865	New Zealand birds	Observ	Country	Vertebrate	Birds; New Zealand	79	Yes	No	Individuals	Prop.press	Multivariate	linear	1000	Chi-sq	79	NA	NA	0.685	Chi-square reported for multivariate logistic regression on Minimum number introduced; chi-square = 37.1
56	Zenni and Simberloff	2013	10.1007/s10530-012-0397-4	NA	Observ	Country	Plant	Pinus species; Southern Brazil	16	Yes	No	Individuals	Prop.size	Univariate	linear	1000	Chi-sq	18	NA	NA	0.501	Chi-square reported for a GLM with a binary response on Propagule size (number of individuals); chi-square = 4.5141
2	Bacon et al	2014	10.1111/ddi.12149	NA	Observ	Continental	Invertebrate	Arthropods; 27 European countries	29	Yes	Proxy	NA	NA	Multivariate	linear	NA	Logistic	27	-0.103	0.20102	-0.099	GLMM (Binomial Response) Confidence Interval = [-0.497, 0.291]
6	Bradie et al	2013	10.1111/ddi.12081	USA aquarium fish	Observ	Continental	Vertebrate	Aquarium Fish; North America	1072	Yes	Proxy	NA	NA	Univariate	binned	NA	R-squared	1072	NA	NA	0.938	Logistic regression (R^2 = 0.88)
8	Brockerhoff et al	2014	10.1890/13-0465.1	NA	Observ	Global	Vertebrate	Bark Beetles: Scolytinae; United States and New Zealand	132	Yes	Proxy	NA	NA	Univariate	binned	NA	Logistic	132	0.0344	0.0077	0.389	Calculated from data in Suppl. Mat.
8	Brockerhoff et al	2014	10.1890/13-0465.1	NA	Observ	Global	Vertebrate	Longhorned beetles: Cerambycidae; United States and New Zealand	288	Yes	Proxy	NA	NA	Univariate	binned	NA	Logistic	288	0.03475	0.0071	0.288	Calculated from data in Suppl. Mat.
9	Capellini et al	2015	10.1111/ele.12493	Global mammals	Observ	Global	Vertebrate	Mammals; Global	149	Yes	Proxy	NA	NA	Multivariate	binned	NA	Logistic	149	2.45	0.67	0.3	Bayesian GLMM (Binomial Response)
10	Capinha et al	2013	10.1111/jbi.12025	NA	Observ	Continental	Invertebrate	Signal Crayfish: Pacifastacus leniusculus; Europe	1	No	Proxy	NA	NA	Multivariate	binned	NA	R-squared	454	NA	NA	0.548	R^2 from discrimination analysis (= 0.30225)
10	Capinha et al	2013	10.1111/jbi.12025	NA	Observ	Continental	Invertebrate	Red Swamp Crayfish: Procambarus clarkii; Europe	1	No	Proxy	NA	NA	Multivariate	binned	NA	R-squared	377	NA	NA	0.62	R^2 from discrimination analysis (= 0.61983)
11	Carador et al	2016	10.1111/jbi.12694	Parakeets	Observ	Continental	Vertebrate	Ring-necked Parakeet: Pisttacula krameri; 25 European Countries	1	No	Proxy	NA	NA	Univariate	linear	NA	Logistic	25	0.0000051	0.0000011	0.927	GLM (Binomial Response)
11	Carador et al	2016	10.1111/jbi.12694	Parakeets	Observ	Continental	Vertebrate	Ring-necked Parakeet: Pisttacula krameri; 25 European Countries	1	No	Proxy	NA	NA	Multivariate	linear	NA	Logistic	25	-0.0000018	0.000007	-0.051	GLM (Binomial Response)
11	Carador et al	2016	10.1111/jbi.12694	Parakeets	Observ	Continental	Vertebrate	Ring-necked Parakeet: Pisttacula krameri; 25 European Countries	1	No	Proxy	NA	NA	Multivariate	linear	NA	Logistic	25	-0.0000063	0.0000081	-0.156	GLM (Binomial Response)
14	Copp et al	2007	10.1111/j.1095-8649.2007.01680.x	NA	Observ	Country	Vertebrate	Freshwater Fish; nine regions in England	24	Yes	Proxy	NA	NA	Univariate	log	NA	R-squared	9	NA	NA	0.628	Linear regression (R^2 = 0.47); Number of species established
15	Dehnen-Schmutz et al	2007	10.1111/j.1523-1739.2006.00538.x	NA	Observ	Country	Plant	Ornamental Plants; Britain	121	Yes	Proxy	NA	NA	Multivariate	linear	NA	Logistic	121	0.46	0.243	0.172	Logistic regression
16	Duggan et al	2006	10.1007/s10530-004-2310-2	USA aquarium fish	Observ	Continental	Vertebrate	Aquarium Fish; Canada, United States	53	Yes	Proxy	NA	NA	Univariate	binned	NA	Logistic	6	3.663	2.239	0.668	Recalculated from data in Figure 1
29	Krivanek et al	2006	10.1111/j.1523-1739.2006.00477	Czech Republic plants	Observ	Country	Plant	Forestry trees; Czech Republic	28	Yes	Proxy	NA	NA	Multivariate	log	NA	Odds Ratio	26	3.792360705	1.832160236	0.406	Logistic Regression (Binomial Response); Estimate re-calculated from Odds Ratio = 44.361 [1.223 - 1609.011] ln(number of planting units)
43	Pemberton and Liu	2009	10.1890/07-1516.1	NA	Observ	State	Plant	Horticultural plants; Florida, USA	1903	Yes	Proxy	NA	NA	Univariate	linear	NA	Chi-sq	1903	NA	NA	0.331	ANOVA (Wald Chi-Square: Number of years plants were sold) = 207.97
44	Pysek et al	2009	10.1890/08-0857.1	Czech Republic plants	Observ	Country	Plant	Cultivated woody plants; Czech Republic, Central Europe	88	Yes	Proxy	NA	NA	Univariate	linear	NA	Wilcoxon	88	NA	NA	0.015	Wilcoxon-test (Number of garden centres and botanical gardens); P-Value = 0.031
50	Su et al	2016	10.1007/s10530-015-1003-3	NA	Observ	Country	Vertebrate	Birds; Taiwan	40	Yes	Proxy	NA	NA	Univariate	log	NA	Logistic	40	0.1	0.017857	0.885	Phylogentic GLM (Binomial Response); Confidence Interval = [0.07, 0.14]
50	Su et al	2016	10.1007/s10530-015-1003-3	NA	Observ	Country	Vertebrate	Birds; Taiwan	46	Yes	Proxy	NA	NA	Univariate	log	NA	Logistic	46	0.01	0.063776	0.023	Phylogentic GLM (Binomial Response); Confidence Interval = [-0.08, 0.17]
51	Suarez et al	2005	10.1073/pnas.0506119102	NA	Observ	Country	Invertebrate	Ants; United States	232	Yes	Proxy	NA	NA	Multivariate	linear	NA	Chi-sq	156	NA	NA	0.244	Propagule supply (number of records in the database) Logistic Regression; Wald Chi-square = 9.32
7	Britton and Gozlan	2013	10.1890/13-0527.1	NA	Experimental	Local	Vertebrate	Fish: Pseudorasbora parva; Mesocosm experiment	1	No	No	Individuals	Prop.size	Multivariate	log	1000	Logistic	26	0.195	0.07	0.546	Binary logistic regression
20	Fautley et al	2012	10.1007/s10530-012-0228-7.	Global mammals	Observ	Global	Vertebrate	Deer (family Cervidae); Global	16	Yes	No	Individuals	Prop.press	Multivariate	log	1000	Logistic	146	0.84	0.21	0.331	Generalised Linear Mixed Model
21	Feng et al	2016	10.1111/geb.12497.	NA	Observ	Country	Plant	Chinese woody ornamental plant species; Europe	449	Yes	Proxy	NA	NA	Multivariate	linear	NA	Chi-sq	449	NA	NA	0.286	Chi-square deviance; Chi-square = 36.82
30	Lambdon et al	2008	10.1016/j.ppees.2007.12.004	NA	Observ	Continental	Plant	Prominent plant species; Mediterranean islands	834	Yes	Proxy	NA	NA	Univariate	linear	NA	F-test	834	NA	NA	0.118	F-test = 11.83
31	Lavoie et al	2016	10.1002/ece3.2471	NA	Observ	State	Plant	Ornamental plants; Quebec Canada	684	Yes	Proxy	NA	NA	Multivariate	linear	NA	Logistic	684	0.897	0.205	0.167	Binary logistic regresion
32	MacLeod et al	2010	10.1111/j.1461-0248.2010.01446.x	NA	Observ	Country	Invertebrate	Ectoparasitic chewing lice (on birds); Global dataset; New Zealand	109	Yes	Proxy	NA	NA	Multivariate	linear	NA	Logistic	109	0.9	0.55	0.157	Binary logistic regression; estimated from Fig. 3
32	MacLeod et al	2010	10.1111/j.1461-0248.2010.01446.x	NA	Observ	Country	Invertebrate	Ectoparasitic chewing lice (on birds); UK dataset; New Zealand	64	Yes	Proxy	NA	NA	Multivariate	linear	NA	Logistic	109	0.9	0.7	0.123	Binary logistic regression; estimated from Fig. 3
35	Maurel et al	2016	10.1111/geb.12520	NA	Observ	Country	Plant	Cultivated plants; Germany	435	Yes	Proxy	NA	NA	Multivariate	linear	NA	Logistic	435	0.129	0.027	0.229	Binary logistic regression; estimates provided in Table S6
38	Moodley et al	2016	10.1093/aobpla/plw009	NA	Observ	Global	Plant	Horticultural herbaceous plant (family Araceae); Global	514	Yes	Proxy	NA	NA	Univariate	linear	NA	F-test	514	NA	NA	0.585	F-test = 266
39	Moulton and Cropper	2016	NA	NA	Observ	State	Vertebrate	Chukar Partridges: Alectoris chukar; Nevada, USA	1	No	No	Individuals	Prop.size	Multivariate	log	1000	Logistic	59	-1.4629	1.3642	-0.14	Binary logistic regression
40	Moulton et al	2013	10.1007/s10530-012-0383-x	Australian birds; New Zealand birds	Observ	Global	Vertebrate	Passeriform Birds; New Zealand, Australia, North America	11	Yes	No	Individuals	Prop.press	Univariate	log	100	Logistic	33	2.16	0.92	0.409	GLMM with binary response on sum number of individuals released
45	Rossinelli and Bacher	2014	10.1111/1365-2435.12323	NA	Observ	Global	Invertebrate	Parasitoids	254	Yes	No	Individuals	Prop.press	Multivariate	log	1000	Logistic	515	0.12	0.03	0.176	GLMM with binary response on sum number of individuals released
46	Sinclair and Arnott	2016	10.1007/s10530-015-1022-0	NA	Experimental	Local	Invertebrate	Mysid: Hemimysis anomala; mesocosm experiment	1	No	No	Individuals	Prop.size	Univariate	log	10	Logistic	42	2.598	1.313	0.305	Recalculated from raw data
55	Yeates et al	2012	10.1007/s10530-011-0060-5	NA	Observ	State	Invertebrate	Herbivorous insect species (leaf beetles, Galerucella pusilla & G. calmariensis) introduced for the control of Lythrum salicaria; Columbia River Estuary	1	No	No	Individuals	Prop.size	Multivariate	log	1000	Logistic	18	0.06	0.235	0.06	Binomial GLM
